# Supplementary material for: Male applicants are more likely to be awarded fellowships than female applicants: A case study of a Japanese national funding agency
Source: PLoS One. 2023 Oct 25;18(10):e0291372. doi: 10.1371/journal.pone.0291372 (PMC10599527; doi:10.1371/journal.pone.0291372)
Supplement: S1 Data — (XLSX) [file pone.0291372.s001.xlsx]

## Sheet: Read_me
The data underlying the analysis of: Male applicants are more likely to be awarded fellowships than female applicants: a case study of a Japanese national funding agency
Sheet "all_field" contains the data that does not distinguish research fields
year	year of appointment
category	Fellowship category
gender	applicants' gender
application	the number of application
success	the number of awarded applications
Sheet "field_specific" contains the data that distinguishes research fields
year	year of appointment
category	Fellowship category
field	research field
gender	applicants' gender
application	the number of application
success	the number of awarded applications

## Sheet: all_field
year	category	gender	application	success
2021	RPD	male	14	1
2021	RPD	female	225	69
2020	RPD	male	17	6
2020	RPD	female	271	63
2019	RPD	male	19	7
2019	RPD	female	280	65
2018	RPD	male	15	7
2018	RPD	female	265	66
2017	RPD	male	12	3
2017	RPD	female	244	67
2021	PD	male	1312	274
2021	PD	female	488	82
2020	PD	male	1389	274
2020	PD	female	533	89
2019	PD	male	1500	255
2019	PD	female	570	89
2018	PD	male	1625	250
2018	PD	female	598	80
2017	PD	male	1905	255
2017	PD	female	785	85
2021	DC1	male	2736	571
2021	DC1	female	846	160
2020	DC1	male	2750	555
2020	DC1	female	961	166
2019	DC1	male	2712	539
2019	DC1	female	892	152
2018	DC1	male	2557	522
2018	DC1	female	818	173
2017	DC1	male	2554	543
2017	DC1	female	789	149
2021	DC2	male	4204	857
2021	DC2	female	1524	275
2020	DC2	male	4160	815
2020	DC2	female	1494	279
2019	DC2	male	4049	835
2019	DC2	female	1464	259
2018	DC2	male	3974	842
2018	DC2	female	1417	253
2017	DC2	male	3977	845
2017	DC2	female	1352	247
2021	OS	male	614	122
2021	OS	female	145	25
2020	OS	male	606	138
2020	OS	female	137	19
2019	OS	male	616	148
2019	OS	female	162	34
2018	OS	male	587	141
2018	OS	female	167	28
2017	OS	male	639	129
2017	OS	female	160	24

## Sheet: field_specific
year	category	field	gender	application	success
2021	RPD	literature	male	5	1
2021	RPD	literature	female	48	13
2021	RPD	social	male	3	0
2021	RPD	social	female	38	12
2021	RPD	math.physics	male	0	0
2021	RPD	math.physics	female	3	1
2021	RPD	chemistry	male	0	0
2021	RPD	chemistry	female	3	1
2021	RPD	engineering	male	0	0
2021	RPD	engineering	female	7	2
2021	RPD	info	male	0	0
2021	RPD	info	female	4	1
2021	RPD	bio	male	5	0
2021	RPD	bio	female	37	13
2021	RPD	agr.env	male	0	0
2021	RPD	agr.env	female	24	7
2021	RPD	med	male	1	0
2021	RPD	med	female	61	19
2020	RPD	literature	male	11	3
2020	RPD	literature	female	47	11
2020	RPD	social	male	1	1
2020	RPD	social	female	51	13
2020	RPD	math.physics	male	0	0
2020	RPD	math.physics	female	13	2
2020	RPD	chemistry	male	0	0
2020	RPD	chemistry	female	1	0
2020	RPD	engineering	male	1	0
2020	RPD	engineering	female	12	4
2020	RPD	info	male	0	0
2020	RPD	info	female	3	0
2020	RPD	bio	male	2	2
2020	RPD	bio	female	36	8
2020	RPD	agr.env	male	2	0
2020	RPD	agr.env	female	36	8
2020	RPD	med	male	0	0
2020	RPD	med	female	72	17
2019	RPD	literature	male	6	1
2019	RPD	literature	female	52	12
2019	RPD	social	male	2	2
2019	RPD	social	female	55	11
2019	RPD	math.physics	male	2	1
2019	RPD	math.physics	female	17	4
2019	RPD	chemistry	male	0	0
2019	RPD	chemistry	female	3	1
2019	RPD	engineering	male	0	0
2019	RPD	engineering	female	8	2
2019	RPD	info	male	0	0
2019	RPD	info	female	5	2
2019	RPD	bio	male	3	1
2019	RPD	bio	female	36	8
2019	RPD	agr.env	male	2	1
2019	RPD	agr.env	female	33	7
2019	RPD	med	male	4	1
2019	RPD	med	female	71	18
2021	PD	literature	male	211	46
2021	PD	literature	female	141	25
2021	PD	social	male	165	27
2021	PD	social	female	95	24
2021	PD	math.physics	male	325	66
2021	PD	math.physics	female	36	2
2021	PD	chemistry	male	59	12
2021	PD	chemistry	female	6	1
2021	PD	engineering	male	119	23
2021	PD	engineering	female	22	3
2021	PD	info	male	25	3
2021	PD	info	female	10	2
2021	PD	bio	male	152	33
2021	PD	bio	female	45	6
2021	PD	agr.env	male	128	30
2021	PD	agr.env	female	65	8
2021	PD	med	male	128	34
2021	PD	med	female	68	11
2020	PD	literature	male	227	40
2020	PD	literature	female	170	39
2020	PD	social	male	175	36
2020	PD	social	female	118	18
2020	PD	math.physics	male	321	64
2020	PD	math.physics	female	36	3
2020	PD	chemistry	male	57	9
2020	PD	chemistry	female	6	0
2020	PD	engineering	male	129	25
2020	PD	engineering	female	25	2
2020	PD	info	male	28	3
2020	PD	info	female	8	0
2020	PD	bio	male	161	31
2020	PD	bio	female	65	13
2020	PD	agr.env	male	158	34
2020	PD	agr.env	female	47	5
2020	PD	med	male	133	32
2020	PD	med	female	58	9
2019	PD	literature	male	236	40
2019	PD	literature	female	183	32
2019	PD	social	male	191	31
2019	PD	social	female	117	18
2019	PD	math.physics	male	394	65
2019	PD	math.physics	female	49	4
2019	PD	chemistry	male	81	12
2019	PD	chemistry	female	7	0
2019	PD	engineering	male	99	15
2019	PD	engineering	female	14	0
2019	PD	info	male	32	7
2019	PD	info	female	11	1
2019	PD	bio	male	153	26
2019	PD	bio	female	52	8
2019	PD	agr.env	male	155	27
2019	PD	agr.env	female	61	13
2019	PD	med	male	159	32
2019	PD	med	female	76	13
2021	DC1	literature	male	199	48
2021	DC1	literature	female	136	18
2021	DC1	social	male	222	45
2021	DC1	social	female	126	24
2021	DC1	math.physics	male	510	105
2021	DC1	math.physics	female	58	12
2021	DC1	chemistry	male	298	60
2021	DC1	chemistry	female	52	13
2021	DC1	engineering	male	532	108
2021	DC1	engineering	female	78	17
2021	DC1	info	male	235	50
2021	DC1	info	female	32	4
2021	DC1	bio	male	233	53
2021	DC1	bio	female	118	20
2021	DC1	agr.env	male	212	43
2021	DC1	agr.env	female	114	24
2021	DC1	med	male	295	59
2021	DC1	med	female	132	28
2020	DC1	literature	male	228	45
2020	DC1	literature	female	157	29
2020	DC1	social	male	207	46
2020	DC1	social	female	165	27
2020	DC1	math.physics	male	508	101
2020	DC1	math.physics	female	79	13
2020	DC1	chemistry	male	293	58
2020	DC1	chemistry	female	58	11
2020	DC1	engineering	male	517	104
2020	DC1	engineering	female	99	18
2020	DC1	info	male	238	44
2020	DC1	info	female	39	9
2020	DC1	bio	male	235	47
2020	DC1	bio	female	124	22
2020	DC1	agr.env	male	211	43
2020	DC1	agr.env	female	83	14
2020	DC1	med	male	313	67
2020	DC1	med	female	157	23
2019	DC1	literature	male	224	46
2019	DC1	literature	female	160	27
2019	DC1	social	male	228	49
2019	DC1	social	female	147	22
2019	DC1	math.physics	male	509	97
2019	DC1	math.physics	female	75	16
2019	DC1	chemistry	male	291	57
2019	DC1	chemistry	female	51	9
2019	DC1	engineering	male	479	93
2019	DC1	engineering	female	69	10
2019	DC1	info	male	216	40
2019	DC1	info	female	31	6
2019	DC1	bio	male	247	50
2019	DC1	bio	female	111	19
2019	DC1	agr.env	male	225	47
2019	DC1	agr.env	female	113	18
2019	DC1	med	male	293	60
2019	DC1	med	female	135	25
2021	DC2	literature	male	307	65
2021	DC2	literature	female	260	47
2021	DC2	social	male	296	65
2021	DC2	social	female	292	52
2021	DC2	math.physics	male	683	137
2021	DC2	math.physics	female	75	13
2021	DC2	chemistry	male	452	88
2021	DC2	chemistry	female	94	18
2021	DC2	engineering	male	928	187
2021	DC2	engineering	female	182	31
2021	DC2	info	male	351	74
2021	DC2	info	female	65	9
2021	DC2	bio	male	324	63
2021	DC2	bio	female	136	29
2021	DC2	agr.env	male	346	67
2021	DC2	agr.env	female	152	31
2021	DC2	med	male	517	111
2021	DC2	med	female	268	45
2020	DC2	literature	male	327	68
2020	DC2	literature	female	279	49
2020	DC2	social	male	348	74
2020	DC2	social	female	308	54
2020	DC2	math.physics	male	686	126
2020	DC2	math.physics	female	82	23
2020	DC2	chemistry	male	448	88
2020	DC2	chemistry	female	84	16
2020	DC2	engineering	male	888	162
2020	DC2	engineering	female	150	36
2020	DC2	info	male	320	66
2020	DC2	info	female	58	7
2020	DC2	bio	male	314	64
2020	DC2	bio	female	132	22
2020	DC2	agr.env	male	334	72
2020	DC2	agr.env	female	175	28
2020	DC2	med	male	495	95
2020	DC2	med	female	226	44
2019	DC2	literature	male	331	67
2019	DC2	literature	female	293	56
2019	DC2	social	male	382	80
2019	DC2	social	female	290	52
2019	DC2	math.physics	male	649	132
2019	DC2	math.physics	female	76	11
2019	DC2	chemistry	male	412	92
2019	DC2	chemistry	female	74	6
2019	DC2	engineering	male	928	186
2019	DC2	engineering	female	141	28
2019	DC2	info	male	272	56
2019	DC2	info	female	53	8
2019	DC2	bio	male	333	62
2019	DC2	bio	female	123	29
2019	DC2	agr.env	male	328	72
2019	DC2	agr.env	female	185	31
2019	DC2	med	male	414	88
2019	DC2	med	female	229	38
